# Supplementary material for: Immunopathological Mechanisms of Bird-Related Hypersensitivity Pneumonitis
Source: Int J Mol Sci. 2023 Feb 2;24(3):2884. doi: 10.3390/ijms24032884 (PMC9917634; doi:10.3390/ijms24032884)
Supplement: Supplementary file 1 [file ijms-24-02884-s001.zip]

Archive with 1 entries (1 files):
- ijms-2131601-supplementary.pdf
